# Supplementary material for: Development of a Web-App for the Ecological Momentary Assessment of Dietary Habits among College Students: The HEALTHY-UNICT Project
Source: Nutrients. 2022 Jan 13;14(2):330. doi: 10.3390/nu14020330 (PMC8779738; doi:10.3390/nu14020330)
Supplement: Supplementary file 1 [file nutrients-14-00330-s001.zip]

Archive with 1 entries (1 files):
- nutrients-1545979-supplementary.pdf
